# Supplementary material for: Proof of principle: Physiological transfer of small numbers of bacteria from mother to fetus in late-gestation pregnant sheep
Source: PLoS One. 2019 Jun 6;14(6):e0217211. doi: 10.1371/journal.pone.0217211 (PMC6553719; doi:10.1371/journal.pone.0217211)
Supplement: S1 Table — (XLSX) [file pone.0217211.s001.xlsx]

## Sheet: Sheet1
ELISA for GFP
GFP 27 kDa
Sample Inoculated		Weight(mg)	Cell extraction buffer used (ul)	Vol. Used for Acetone Prec. (ul)	Acetone Precipitate Reconstitution (ul)	Volume Used in assay (ul)	mg Tissue used in assay	Assay read (pg/mL)	GFP pg per mg tissue (GFP Immunoreactivity)
5A CTX		245	600	500	150	50	68.0556	21.8305	0.0320775
5B CTX		198	600	500	150	50	55	53.049	0.0964527
25A CTX		200	600	500	150	50	55.5556	53.3465	0.0960237
25B CTX		307	600	500	150	50	85.2778	39.45	0.0462606
10A CTX		195	600	500	150	50	54.1667	15.6965	0.0289782
10B CTX		215	600	500	150	50	59.7222	14.224	0.0238169
32A CTX		248	600	500	150	50	68.8889	10.6177	0.0154127
32B CTX		258	600	500	150	50	71.6667	21.7474	0.0303452
6A CTX		198	600	500	150	50	55	26.4067	0.0480122
6B CTX		216	600	500	150	50	60	25.6612	0.0427688
20A CTX		213	600	500	150	50	59.1667	40.7295	0.0688386
20B CTX		217	600	500	150	50	60.2778	97.0775	0.16105
2A CTX		288	600	500	150	50	80	87.895	0.109869
2B CTX		198	600	500	150	50	55	95.2685	0.173215
Sample Naive
1237A CTX		216	600	500	150	50	60	25.6735	0.0427892
1335A CTX		196	600	500	150	50	54.4444	0	0
5563A CTX		217	600	500	150	50	60.2778	0	0
1555A CTX		215	600	500	150	50	59.7222	16.564	0.0277351
1562A CTX		201	600	500	150	50	55.8333	8.045	0.014409
1481A CTX		214	600	500	150	50	59.4444	0	0
