# Supplementary material for: Proof of principle: Physiological transfer of small numbers of bacteria from mother to fetus in late-gestation pregnant sheep
Source: PLoS One. 2019 Jun 6;14(6):e0217211. doi: 10.1371/journal.pone.0217211 (PMC6553719; doi:10.1371/journal.pone.0217211)
Supplement: S2 Table — (XLSX) [file pone.0217211.s002.xlsx]

## Sheet: Sheet1
PCR Results Fluorescent plasmid amplification
GFP						RFP					FP650
Inoculated
Animal #	COTY	SPL	LIV	CTX		COTY	SPL	LIV	CTX		COTY	SPL	LIV	CTX
2A	+	+	+	+		-	-	-	-		+	+	+	+
2B	+	+	+	+		+	-	-	-		-	-	-	+
6A	+	+	+	+		-	-	+	-		+	-	+	-
6B	+	+	+	+		-	+	-	-		-	+	?	+
25A	+	+	+	+		-	+	+	+		+	+	+	+
25B	+	+	+	+		-	+	-	+		+	-	-	+
20A	+	+	+	+		+	+	-	-		+	+	-	+
20B	+	+	+	+		+	+	-	+		+	+	+	+
32A	+	+	+	+		+	-	-	-		+	+	+	+
32B	+	+	+	+		+	-	-	-		-	-	-	-
5A	+	+	+	+		-	+	-	+		+	-	+	+
5B	-	+	+	+		+	-	-	-		+	-	+	+
10A	+	+	+	+		+	-	-	+		+	+	+	+
10B	+	+	+	+		+	-	-	+		+	-	-	+
Naïve animals
5580A	COTY-	SPL-		CTX-		COTY-	SPL-		CTX-		COTY-	SPL-		CTX-
5580B	COTY-			CTX-		COTY-			CTX-		COTY-			CTX-
5562A		SPL-		CTX-			SPL-		CTX-			SPL-		CTX-
5562B		SPL-		CTX-			SPL-		CTX-			SPL-		CTX-
5562C		SPL-					SPL-					SPL-
5320A	COTY-	SPL		CTX-		COTY-	SPL-		CTX-		COTY-	SPL-		CTX-
1481A	COTY-	SPL-		CTX-		COTY-	SPL-		CTX-		COTY-	SPL-		CTX-
1562A	COTY-	SPL-		CTX-		COTY-	SPL-		CTX-		COTY-	SPL-		CTX-
5563A
5563B	COTY-	SPL-				COTY-	SPL-					SPL-
5579A	COTY-					COTY-					COTY-
5579B	COTY-					COTY-					COTY-
1462									CTX-		COTY-
1477									CTX-		COTY-
1767A									CTX-		COTY-
1767B									CTX-		COTY-
1555A									CTX-		COTY-
1763									CTX-		COTY-
1237A						COTY-
1237B						COTY-			CTX-		COTY-
1335A						COTY-
R5A			LIV-					LIV-					LIV-
Y861			LIV-					LIV-					LIV-
4849A			LIV-					LIV-					LIV-
R58			LIV-				SPL-	LIV-				SPL-	LIV-
W6			LIV-					LIV-					LIV-
W74			LIV-					LIV-					LIV-
891A			LIV-					LIV-					LIV-
Y972			LIV-				SPL-	LIV-				SPL-	LIV-
891B			LIV-					LIV-					LIV-
500A			LIV-					LIV-					LIV-
FetB			LIV-				SPL-	LIV-				SPL-	LIV-
Y868			LIV-					LIV-					LIV-
500B			LIV-				SPL-	LIV-				SPL-	LIV-
W71							SPL-					SPL-
Y960							SPL-					SPL-
